# Supplementary material for: Microplastics and Their Impact on Reproduction—Can we Learn From the C. elegans Model?
Source: Front Toxicol. 2022 Mar 24;4:748912. doi: 10.3389/ftox.2022.748912 (PMC8987311; doi:10.3389/ftox.2022.748912)
Supplement: Supplementary file 1 [file Table2.XLSX]

## Sheet: Suppl table 2
	No	Reference	Type of plastic	Chemical composition of plastic	Size	Exposure type	Concentration	Reproduction/Growth/Organismal output affected	Signaling pathway/Cellular output affected	Mechanism category
	1	10.1016/j.scitotenv.2021.148217	NP	PS	20 and 100 nm, spherical			Exposure to 20 nm PS-NPs resulted in more severe transgenerational toxicity than exposure to 100 nm PS-NPs; NP induced toxicity on locomotion and reproduction up to 6 offsping generation.	Transgenerational activation of oxidative stress upon NP exposure (SOD-3::GFP, HSP-6::GFP, and HSP-4::GFP expressions), mitUPR, and ER UPR.	oxidaive stress, ER and mitochodnria UPR
	2	10.1016/j.jhazmat.2021.125173	NP	PS (sulfate-modified, fluorescent)	100 nm	72 h from L1 larvae; either ocntinued epxosure of F1, F2, F3 and F4 geeration form L1 to adult day 1 for 72 h, or only F1 exposure	1, 10, 50, and 100 mg/L	Accumulation of NPs is observed in the intestine of F0 animals; however, there was no NPs accumulation in the offspring. NPs induced trans-generational reproductive toxicity in C. elegans, transferred to several generations: brood size decreased in offsring generation.	NP exposed oocytes contained higher proportion of aberrant chromosomes in the exposed F0 generation, and persist through F1-F4 generations under NPs-free conditions. NPs increased ROS and expresion of pro-apoptotic ced-3 and ced-4, and downregulated expression of anti-apoptotic ced-9 in F0 - F4 generations, leading to apoptosis in the germ line.	Germline toxicity is due to ROS induced apoptosis. Transgenerational inheritance of this is due to epigenetic chnages, driven by histone methyltransferases MET-2, SET-2 and histone demethylase SPR-5.
	3	10.1016/j.jhazmat.2020.123005	NP	PS (amino modified (PS-NH2), non-modified (PS-N), carboxyl modified (PS-COOH)	PS-N: 116.2 ± 1.1 nm, PS-COOH: 110.6 ± 1.2 nm; PS-NH2: 120.2 ± 2.7 nm	24 h	locomotion, reproduction, ROS, stress response: 10 mg/mL; metabolomics, transcriptomics: 1 μg/mL, 10 μg/mL	MP decreased the number of progeny idependent of surface charge. MPs caused decreased locomotion, increased oxidative stress andaltered purine metabolism.	PS-NP exposure led to increased oxidative stress independetly of its surface porperties (amino, carboxylated or neutral). Multi-omic (metabolome, lipidome, transcriptome) profiling suggested that uncharged PS (PS-N) triggered strong metabolic disturbances, while NH2 or COOH modified PS-NPs had subtle effects only. PS-N exposure altered 26 metabolite levels, expecially decreased purine metabolism.…	Despite gene profiling, not too much mechanistic insight/in separate tab
	4	10.1039/C7EN00707H	NP	PS (carboxylated, fluorescent)	100 nm	L1 larvae to day1 adulthood (4.5 days)	1, 10, 100, 1000, and 10 μg/L	NP exposure led to ocncentration dependent decrease in brood size and motility, which was also apparent in the non-exposed F1 generation of NP terated mothers.	NP exposure led to increased ROS production in F0 and in the non-exposed F1 generation.	ROS
	5	10.1021/acs.est.9b06583	MP	PS	0.1, 0.5, 1.0, 3.0, 6.0, and 10.0 μm	96 h	0.1 - 10 mg/mL in suspension	MPs werenot detected withing tissues of C. elegans. Reproductive toxicity of MPs was dose-dependent and size dependent, with smallest 0.1 mm sized MPs being most toxic, and toxicity decreaseing with increasing particle size.	MPs (0.1–3.0 μm) did not induce measurable oxidative stress.	MP sizes upto 3 mm were ingested but all sizes showed toxicit, so ingestion not needed fro toxicity. MPs probably interfere with food uptake.
	6	10.1021/acs.est.0c07121	NP	PS (spherical, fluorescent or non-fluorescent)	50, 60 nm	72 h + 72 h; 10 days	partial life-cycle toxicity test: 0, 1, 2.8, 7.1, 18.8, and 50 mg/L; toxicity/survival: 2 – 200 mg/L	Resproductive toxicity, decreased growth and decreased survival was observed upon NP exposure. Surface charges the toxicity of NPs, with amino modified PS-NPs being more toxic than neutral PS-NPs, shich were mor toxic than carboxylated PS-NPs.		Surface functionalization may change the nature of nanoplastic interactions with membrane and organelles leading to variations in toxicity
	7	10.1016/j.scitotenv.2020.144362	NP	PS (amino modified or non-modified)	35 nm	parental P0 generation exposure from L1 larvae to adult day 1 (approximately 4 days).	100 μg/L pristine NPs; 10 μg/L NPS-NH2	Exposure to PS-NP caused decreased brood size and number of fertilized eggs, decreased number of germline cells and increase in germline apoptosis, as well as altered gonad development (decreasds length and area of gonad arm). Amino-modified PS-NPs had stringer imact than non-modified PS-NPs.	PS-NPs induce apoptosis in germline. PS-NPs-NH2 exposure in P0 generation led to up-regulation in ced-3 and ced-4 expressions and the down-regulation in ced-9 expression in the F1-F3 generation.	Amino modification could increase transgenerational toxicity of PS-NPs. PS-NPs induce apoptosis in germline by affecting expressions of ced-1, ced-4, and ced-9 in F0 - F1 generations.
