# Supplementary material for: Microplastics and Their Impact on Reproduction—Can we Learn From the C. elegans Model?
Source: Front Toxicol. 2022 Mar 24;4:748912. doi: 10.3389/ftox.2022.748912 (PMC8987311; doi:10.3389/ftox.2022.748912)
Supplement: Supplementary file 2 [file Table1.XLSX]

## Sheet: Suppl table 1
	Aquatic species
	No	Reference	Type of plastic	Chemical composition of plastic	Size	Exposure type	Concentration	Model organism	Common name	Sex of exposed animal	Reproduction/Growth/Organismal output affected	Signaling pathway/Cellular output affected	Mechanism category
	1	10.1016/j.chemosphere.2020.128613	MP	PE	10 - 22 μm	24 h; swimming behavior: 1 12 h	0.5 × 103, 2.5 × 103, and 1.25 × 104 particles/mL	Brachionus calyciflorus	marine rotifer	females	PE-MPs accumulated in the digestive tracts, and reduced reproductive rate and motility and decreased lifespan on a concentration dependent manner.	SOD activity decreased at high concentration of PE-MPs and GPx activity increased.	Energy uptake/ingestion/ROS
	2	10.1016/j.jhazmat.2020.123739	NP	PS + tributyltin (TBT; possible EDC)	50 nm	acute toxicity/mortality: 24 h from 2 h neonate stage; chronic toxicity: 9 days; oxidative stress assay: 24 h; F1 toxicity: only parental generation has been exposed for 24 h before producing offspring	TBT: 5, 10, 15, 20, 25, 30, 35, 40, 45, 50 μg/L; MP/NP: 1 μg/L, 10 μg/L; different concentrations of food	Brachionus koreanus	marine rotifer	females	TBT decreased reproduction rate, and lifespan, but addition of MP did not enhance these defects. Low concentration of MP with TBT on intermediate concentration diet increased reproduction rate compared to TBT only treatment. The negative effects of TBT on reproductive rate and lifespan could be alleviated by increasing food supply, even in the presence of MPs.	MPs increased ROS production, and acted additively with TBT, increasing total ROS compared to TBT only treatment. Activity of CAT and SOD decreased.	Ingestion/ROS
	3	10.1016/j.scitotenv.2020.144249	NP	PS spherical	71.18 nm	21 days	0.1, 0.5, 1, and 2 mg/L; 1 mg/L exposure group was used for proteomics	Daphnia pulex	water flea	male and female	PS-NP exposure causes decreased reproduction rate, decreased growth at higher concentrations.	Proteomics analysis identified 327 differentially expressed proteins. Two pathways changed significantly after exposure to nanoplastics: extracellular matrix -receptor interaction and glutathione metabolism	ROS/oxidative stress
	4	10.1016/j.scitotenv.2020.143986	MP and NP	PS with triphenyl phosphate (TPhP; plasticizer and fire retardant)	MP: 5.8 μm; NP: 46 nm	acute exposure/mortality: 96 h in adults; chronic exposure for endocrine disrupting effect: 21 days	TPhp: 0.5, 0.7, 1, 1.2, 1.5 mg/L; in the combined exposure groups MPs and NPs: 2 mg/L; for endocrine disrupting effects TPhP: 80 μg/L and PS 2 mg/L	Danio rerio	zebrafish	male and female	PS-NPs or TPhP alone significantly reduced the cumulative egg number; co-exposure of TPhP and MPs/NPs caused stronger decrease in egg number. TPhP exposure decreased the number of spawning events and decreased the fertility rate and hatching rate. Co-exposure of TPhP and NPs/MPs further decreased the fertilization rate and hatchability. TPhP increased mortality; MPs/NPs alone or in combination wi…	TPhP or MPs/NPs did not affect E2/T and Vtg content, but combined TPhP + NP exposure increased the E2/T ratio and Vtg content in males, and decreased these in females.	hormones, VTG --> demasculinisation of males fish
	5	10.1016/j.chemosphere.2020.128161	MP	PS	1 μm	21 days, alone or with copper (7.5 μg L−1 Cu ) co-exposed	10, 100, or 1000 μg/L	Danio rerio	zebrafish	male and female	Testis tissue formation altered, basement membrane thickness decreased upon MP exposure, and apoptosis is induced in testes. Number of oocytes and ovary morphology was normal, no apoptosis induction is observed.	Highest concentrations of MPs increased ROS levels in male and female liver, in female brain, in testis and ovaries. In male gonads apoptotic mRNA expression changed. MP cause increased apoptosis in testis but not in ovary (significant change at highest concentration of MPs). Expression of p53, Bax, Caspase-7, Caspase-8, and Caspase-9 was increased at highest MP concentrations.	ROS/oxidative stress
	6	10.1016/j.envpol.2020.115957	MP	PE (beads)	10–63 μm	12 weeks	0.009, 0.032, 0.065, and 0.32 mg/L	Oryzias latipes	marine medaka; 7 months old	male and female	Reproduction is affected, at higher concentrations of MP exposure, with decreased the number of spawned eggs.	Protein carbonylation increased upon exposure to higher concentrations of MPs, indicating oxidative stress	oxidative stress
	7	10.1016/j.chemosphere.2021.132312	MP	PS	2 μm	7, 14 or 28 days	2, 20, and 200 μg/L	Oryzias melastigma	marine medaka	male	MPs and EE2 could cause synergistic negative effects on the reproduction. MPs accumulate in testis. Histopathological damages in livers and testes were observed in EE2 plus MPs group. EE2 single exposure disordered the structure of testis, thickened interstitial tissues, and reduced the number of mature sperm, with increased impact when MPs were co-exposed with EE2 (more void cavities in seminife…	Plasma 17β-estradiol (E2) level increased and testosterone (T) levels decreased in males exposed to 17α-ethynylestradiol (EE2) alone or in combination of PS-MPs, with larger impact under coexposure. Co-exposure to EE2 and MPs decreased expression of mGnRH and increased expression of Cyp19a. EE2 alone and EE2 plus MPs exposure decreased brain levels of GnRHR , LHβ , FSHβ and GTHα, increased VTG le…	hormones/demasculinisation
	8	10.1016/j.jhazmat.2021.125537	MP	PS microspheres	2 µm	Early staged embryos: fertilized eggs from 1 to 14 days post-fertilization (dpf) for accumulation of fluorescent particles; 45 days of exposure for growth measurements and RNA extraction. Whole life cycle exposure, fecundity and offspring development : Larvae at 1 day post-hatch were exposed to non-fluorescent microplastics for 150 days.	Early staged embryos: fertilized eggs 200 μg/L fluorescent PS-MPs, or 2, 20, and 200 μg/L of non-fluorescent PS-MPs. Whole life cycle exposure: 2, 20, and 200 μg/L	Oryzias melastigma	marine medaka	male and female	MPs accumulated in the abdomen and caused decreased hatching rate, decreased egg production and decreased hatching rate, with decreased fertilization rate. The embryos produced upon 200mg/L MPs have hatched faster then the control embryos. MPs decreased the percentages of the mature oocytes, increased the proportions of the primary oocyte in the ovaries, with varying impact on the size of oocytes…	MP exposure caused increased testosterone (T) levels in the plasma of male fish, but decreased plasma estrogen (E2) levels in females and males, causing decrease of E2/T ratios in both genders. Microplastic exposure decreased the activities of SOD, CAT, GSH-Px, and GSH-ST in the testes, ovaries, and fertilized eggs. MDA concentrations were enhanced in the ovaries and fertilized eggs, and the conc…	oxidative stress/hormones
	9	10.1007/s11356-021-14984-2	irregular-shaped NPs	not specified	<100 nm (over 90%)	15 days	10 mg/L	Oreochromis niloticus	Nile tilapia	male	Degenerative changes were observed in testes upon NP exposure, testis-ova were found. Vacuolated seminiferous epithelium and increased proliferation of the interstitial connective tissue were detected in the testes, with considerable number of spermatogonia and spermatocytes in the tubule cysts. Other sections of the testes had perinucleolar oocytes inside the testicular lobules (testis-ova).	The serum levels of SOD and CAT enzymes increased upon NP exposure. NPs induced decrease in serum luteinizing hormone (LH), and testosterone (T) levels. Serum glucose levels were significantly increased.	oxidative stress/hormones
	10	10.1016/j.chemosphere.2019.124563	NP	PS	75 nm	21 days	1mg/L	Daphnia Pulex	Flea (aquatic)	adult male and female	NP caused lower reproductive efficiency, leading to more time to release eggs, generation of more males. NPs caused slower growth and malnourishment, and the development of less exoskeleton.	Decreased expression of ceramides and increased expression of Doublesex (DMRTA/DMRT1) gene. T trehalose catabolism is decreased, less chitinase is produced, TGFb-induced Blg3 level was lower. NPs decreased GST levels.	Energy reserve/ingestion
	11	10.1016/j.envpol.2019.113506	NP	PS	75 nm	lifetime F0, F1 and F2	1 ug/ml	Daphnia pulex	water flea	Gravid females	NPs caused no difference in growth, number of offspring per clutch, number of clutches, offspring per female in F0/F1 generations. In F2 generation females lower growth rate, and increased number of clutches and number of offspring observed.	NPs caused increased antioxidant and xenobiotic response: in F0 and F1 generations expression of AMPK, antioxidant enzymes and xenobiotic Cyp was increased. IN F2 generation AMPK level increased , xenobiotic Cyp/Hsp70/Wnt levels decreased	oxidative stress
	12	10.1016/j.aquatox.2020.105420	NP	PS	75 nm	21 days	0.1 and 0.5 mg/l	Daphnia pulex	water flea	neonates	NP caused decrease in reproduction (re[ported previously)	JNK, AKT, hypoxia induced factor (HIF)1α, and NFkBp6, ROS levels increased in dose dependent manner. Levels of CAT/SOD/GST decreased	stress/ROS
	13	10.1021/acs.est.9b02525	MP	PS	6 μM	F0, F1, F2	0.023 and 0.23 mg/L in seawater	Tigriopus japonicus	marine copepod	male and female	MP caused reduction in survival rate and number of offspring in F0/F1 generation but not in F2.	Proteomic analysis shows decreased antioxidant enzymes, glutathione peroxidase, glutaminase in F2 but not in F1 generation. JKEGG/GO analysis indicates increased chitin and carbohydrate metabolism in F2 but not F1 generation.	stress/energy
	14	10.1016/j.chemosphere.2020.127711	MP	PS + Dibutyl phthalate (DBP)	MP: 20, 50, 100, 200 and 500 mg/L; DBP: 0.125, 0.25, 0.5, 1, 2, 4 and 8 mg/L	acute end point: 96 h; reproduction endpoints: 20 days	PS: 20,50,100, 200 and 500 mg/L; DBP: 0.125, 0.25, 0.5,1, 2, 4 and 8 mg/L; For chronic repro testing: 0.1 mm PS (0, 1 and 10 mg/L) and DBP (0, 0.1 and 0.5 mg/L) singly and together	Tigriopus japonicus	marine copepod	male and female	MPs had no effect on mortality but increased the time to hatch and was antagonistic towards DBP - decreasing DBP- toxicity	none	feeding; decreased absorbance of MP
	15	10.1016/j.envpol.2020.115429	MP	PE, PA6	PE: 10-50 μM; PA6:5-20 μM	24 hours	0-400 mg/L	Tigriopus japnonicus	marine copepod	male and female	MP exposure caused increased interval between releasing egg sacs, and decreased number of gravid females.	Decreased feeding rate dose-dependent M/F; decreased DMS(S gas)	feeding
	16	10.1021/acs.est.8b00168	MP	PS microbeads	6 - 10 μM	2 months	0.25, 2.5, 25 μg/L	Pinctada margaritifera	pearl oyster		MP exposure caused gametocyte phagocytosis. Reproduction rate decreased. Ingestion and respiratory rate decreased.		energy
	17	10.1016/j.ecoenv.2017.03.029	MP	Polyethylene terephthalate	5 - 10 μm	48 h after C5 development stage; 48h within first 3 nauplii stages	10000, 20000, 40000, 80000 particles/mL; DEHP: 0.33, 1.00, 3.00, 0.11 ng/L	Parvocalanus crassirostris	calanoid copepod	female	MP exposure led to reduced egg production at high MP concentration, reduced population size at all concentrations, DEHP effect is transgenerational	Expression level of Histone 3 increased upon coexposure to MP and DEHP.	ingestion/energy
	18	10.1038/s41598-017-12299-2	NP	PS	52 nm	<24 h old juviniles exposed for 5 days	5 mg/L	Daphia galeata	water flea	mixed	NPs accumulated in brood chamber and embryo cores but showed no internalization. NP decreased survival rate and reproduction. NP caused abnormal development of embryos, low hatching rate, high lipid storage in embryos and lower lipid storage in non pregnant adults. The offspring of exposed adults were not affected.	N/A
	19	10.1073/pnas.1519019113	MP	PS	2 and 6 μm	not clear (exposed to mps 2 months post reproductive stage 0 or 1 but cant see how long for)	concentration in tank: 0.0002 %	Crassostrea gigas	pacific oyster	male and female	MPs were found in stomach and intestine. MP exposure cause higher algal consumption and absorption efficiency. MP exposure led to enlargement of hemocytes and granulocytes. In females, lower number of oocytes, smaller oocyte diameter, and lower d-larval yield were observed. Males had lower sperm velocity. Larval growth was slower in parentally exposed animals and in progeny from control genitors.…	MP exposure increased cellular oxidative activity in exposed oysters at F1 but was lower at F2 and F3 generation. Transcriptomics and proteomics data suggest that MP exposure leads to changes to glucocorticoid stimulus, fatty acid catabolic processes, respiratory burst, and cellular response to mechanical stimulus in digestive gland. In gonads, glutamate biosynthetic processes, positive regulatio…	energy, hormones
	20	10.1021/acs.est.6b01441	Mp and NP	PS	0.05, 0.5, and 6 μm	within 2 h of hatching till end of life	0.1, 1, 10, 20 mg/mL	Brachionus koreanus	monogonont rotifer	female	MPs/NPs caused reduced growth rate, reduced fecundity, decreased lifespan, longer reproduction time	MP/NP treated animals showed activation of antioxidant-related enzymes, P28, JNK, and MAPKs, in size-dependent manner. MP caused increased oxidative stress and decreased mitochondrial membrane integrity, with negative correlation with particle size in mitochondrial dysfunction.	stressors
	21	10.1021/es504525u	MP	PS	20 μm	day 1 of adulthood for 24 h or 9 days	75 beads/mL	Calanus helgolandicus	copepod	female	MPs caused decrease in size of prey consumed, increase ingestion rate of smallest class of prey. MP exposure led to smaller egg diameter, lower hatching success, but no changes in egg production, respiration, or survival. MP caused reduced prey ingestion rate.	N/A	energy
	22	10.1016/j.jhazmat.2019.121586	MP	PS + Phenanthrene (Phe, endocrine disruptor) or Phe alone	10 μM	embryo development	MP: 0, 2, 200, 20 mg/L; Phe: 50 mg/L	Oryzias melastigma	Marine medaka	pregnant female	The fluorescent MPs did not enter larvae, but MPs were present in chorion. Higher concentrations of MP+Phe led to decreased hatchability of eggs, delayed hatching time, and decreased heartbeat.	Higher concentrations of MPs combined with Phe or Phe treatment alone decreased the expression of cardiac development genes (BMP4, NKX2.5, COX, EPO, FGF8, ATPase,GATA4, and SmyD).	decreased absorbance of MP
	23	10.1016/j.envpol.2019.113024	MP	PS	10 μm	60 days	2, 20, and 200 mg/L	Oryzias melastigma	marine medaka	male and female adult	In MP exposed animals more early stage follicles and lower number of mature follicles were found. The sperm were damaged.	In males, level of testosterone (T) and estrogen (E) increased, transcription of steroidogenesis enzymes, LH, GnRH, FSH, AR and ER genes increased. In females levels of E and T decreased, gene expression of steroidogenesis enzymes, LH, GnRH and LH were decreased. ER decreased in liver. The level of antioxidant enzymes were altered with complex pattern, but increased in some tissues.	steroid hormones
	24	10.1016/j.marpolbul.2020.111349	MP	PS	0.05 μM/ 0.5 μM/ 6 μM	start at embryo day zero, 3 dpf, 6 dpf and 9 dpf - close to hatching and 19 dpf (larvae)	0.1, 1000 and 1000000 × 6 particles/mL	Oryzias melastigma	marine medaka	male and female	Upon exposure hatching time was increased, and hatching rate and chorion quality decreased.	Transcriptome analysis of MP exposed animals showed that expression of inflammatory cytokines, MAPK/JAK, Hippo, IL-6, BMP4 increased, and level of NKx2.5 and GATA4 genes decreased. MP caused increased gene expression level of hatching enzymes HCE/LCE.	stress/hormones
	25	10.3390/ijms21041410	MP	PS fluorescent	70 nm	7 days	0.5 ppm and 1.5 ppm	Danio rerio	zebrafish	adult males	MPs localized to gonad, brain and liver and caused feminization. MP exposure also affected behavior, leading to reduced exploratory behavior, aggregation, and predator avoidance, inc and increased shoaling behavior.	Expression of vitellogenin (VTG), TNF, cortisol, cyp19, cyp11 increased upon exposure to NPs. Increased ROS content, ATP have been observed along with decreased 5-HT, dopamine, and vasopressin content.	ROS/hormones
	26	10.1016/j.jhazmat.2021.125703	NP	PS non functionalized	50 nm	7 days with daily assessment from neonates stage; or until founding rotifers died; multigenerational exposure; RNA analysis: 24h.	0.1 and 1 µg/mL	Brachionus koreanus	marine rotifer	N/A	NP exposure decreased the number of broodings from an adult rotifers in the F2-F3, but not in the treated generation. NP alone did not affect growth, but NP+PAH exposure led to growth retardation.	NP had synergistic effect with WAH on the number of differentially expressed genes, when compared to NP or WAH treatment alone. Synergistically regulated genes were involved in metabolism, gene expression, transport, and double-strand break repair. The most significant GO term in the synergistic exposure was mRNA processing. NP exposure alone led to changes in gene expression involved in cell cyc…	stress/energy
	27	10.1016/j.scitotenv.2021.148822	MP	PS	<20 μm	19 days	101.6 mg/L	Daphnia magna	water flea	N/A	MP exposure led to decreased number of offspring, decreased body length and increased mortality rate.	Proteomic analysis showed 41 proteins with altered abundance in the PS exposed group. Increased protein levels of sulfotransferases, GABA transaminase catalyzing the degradation of the neurotransmitter GABA were observed. Decreased protein levels of DNA-directed RNA polymerase subunit and proteins linked to biotic and inorganic stress and reproduction were observed.	GABA/enzymatic pathways
	28	10.1016/j.chemosphere.2021.129591	MP	PE (fragments and beads)	17.23 and 34.43 mm fragments	21 days exposure of 4 days old to obtain juvenile daphnid	5 mg/L	Daphnia magna	water flea	N/A	MPs accumulated in the gut. Smaller sized MP fragments caused decreased body length, reduced feeding and reduced number of offspring. Animals ingested more PE fragments than PE beads.	MP exposure decreased the carbohydrate and protein reserves.	energy
	Terrestrial species
	No	Reference	Type of plastic	Chemical composition of plastic	Size	Exposure type	Concentration	Model organism	Common name	Sex of exposed animal	Reproduction/Growth/Organismal output affected	Signaling pathway/Cellular output affected	Mechanism category
	1	10.1016/j.scitotenv.2020.142042	MP	PS	≤300 μm	28 days	Cd-spiked soil and MPs ; 2 and 10 mg Cd kg−1 dry soil, MPs concentrations in co-exposure: 0%, 7%, 15%, 20% and 30%	Eisenia fetida	manure worm (earthworm)	hermaphrodite	Coexposure to MPs and Cd induced higher avoidance response, weight loss and reduced reproduction.	Coexposure to MPs and Cd inhibited SOD and peroxidase (POD)activities, increased GSH and MDA activities. MPs caused DNA damage to sperm on dose-dependent manner.	ROS/DNA damage
	2	10.1080/17435390.2020.1838650	NP	PS-NH2/PS-COOH	50 nm/60 nm	22 hours	10 mg/L	Ciona robusta	ascidian; early chordate model	2 cell stage fertilized embryo	Amino modified PS-NPs increased larval malfunction on dose dependent manner, and caused impairment of larval swimming, while carboxylated MPs did not have an effect.	Acetylcholinesterase, RNA-seq, increased ROS but very little change in dopamine and GABA	stress
	3	10.1016/j.envpol.2019.01.097	MP	PE	<500 μM	28 days; reproduction: 10-12 days; avoidance 20-22 days	0.5 and 1 %	Folsomia candida	spring soiltail (arthropod)		MP decreased the number of juveniles	microbial sequencing; decreased microbial gut diversity; increased avoidance behavior of MP contaminated soils	stress/microbiota
	4	10.1016/j.envpol.2018.04.017	NP	PS microbeads	0.05 - 0.1 μM	7 days	0, 0.025, 0.5, and 10 % dry weight of oatmeal	Enchytraeus crypticus	soil nematode	hermaphrodite	Reproduction and body weight decreased at high concentration of NPs, but reproduction rate increased at intermediate concentrations of NPs.	Gut microbiota sequencing indicated a decrease in gut bacterial diversity upon MP exposure.	microbiota
	5	10.1016/j.jhazmat.2020.124034	MP/NP	PE (180PE and 250PE)	180 – 212 µm and 250 – 300 µm	21 days	1000 mg/kg dry soil	Eisenia andrei	earthworm	hermaphrodite	Microplastics were fragmented to nanoplastics after worm ingestion. NPs damaged male spermatogenesis. Upon NP exposure development of seminal vesicles was delayed and arrangement of germ cells were disturbed, along with decreased number of sperm bundles, sperm density and damaged sperm plasma membrane being observed.	Intracellular esterase activities of coelomocytes were reduced upon MP ingestion, indicating dysfunction in immune response. Oxidative stress was not significantly different between the control and MP exposed earthworms.	immune response
	6	10.1016/j.jhazmat.2021.126169	MP/NP fibers	polypropylene: melt blown face mask filters	<300 µm	28 days	1000 mg/kg dry soil	Eisenia andrei and Folsomia candida	earthworm and springtail	hermaphrodite, male and female	MP and NP fibers decreased reproduction rate and stunted growth in springtails.	MP/NP fibers decreased intracellular esterase activity in earthworm coelomocytes, and inhibited spermatogenesis, presented with decreased number of mature sperms and spermids in the seminal vesicle of male earthworm reproductive tissues.	acetylcholinesterase (AChE)
	7	10.1002/etc.5072	NP	PS	65 - 125 µm	F0 generation: 4 weeks (genotoxicity); 8 weeks (juvenile count). F1 generation: 180 days (genotoxicity, juvenile number)	0 - 0.5% w/w in soil	Eisenia fetida	earthworm	hermaphrodite	MP exposure cause decreased juvenile offspring production In F0 and F1 generations. The reproductive toxicity persisted even after long-term exposure, causing reduction in juvenile numbers in F2 generation of earthworms upon F1 exposure.	NP exposure led to genotoxicity with increased DNA damage observed in coelomocytes in the F0 and F1 generations.	DNA damage
	8	10.1016/j.envres.2021.111495	MP	tire particles: synthetic rubbers (SBR, butadiene rubber (BR), butyl rubber, 10–35% natural rubbers and 25–35% carbon black); also contained a range of EDCs	12.57 - 180 μm (mostly from 5 μm to 100 μm)	Enchytraeus crypticus, Porcellio scaber: 3 weeks; Folsomia candida: 4 weeks	0.02, 0.06, 0.17, 0.5 and 1.5 % (w/w) in soil (all species) or in food (E. crypticus and F. candida)	Enchytraeus crypticus, Folsomia candida, Porcellio scaber	enchytraeid worm, springtail, woodlouse	hermaphrodite, male and female	At the highest test concentration in soil (1.5%) tire particles decreased F. candida reproduction and survival, with a slight non-dose dependent decrease in the reproduction of E. crypticus observed. In food, the highest test concentration of tire particles reduced F. candida survival.	At the highest test concentration in soil (1.5%) tire particles decreased acetylcholinesterase (AChE) activity of P. scaber.	acetylcholinesterase (AChE)
	9	10.1016/j.envpol.2021.117904	MP	PS	4 and 10 μm		20 mg/kg body weight (bw) and 40 mg/kg bw	M. musculus	Balb/c mice	male	MPs disrupt the blood-testis barrier integrity. Sperm number decreased and sperm deformity increased after PS-MPs exposure. In the testis exposed to PS-MPs, exfoliated germ cells and vacuoles were observed in the seminiferous tubules. altered gene expression (RNA seq analysis: differentially expressed genes (DEGs) related to cell junction, cytoskeleton, and oxidative stress )	MPs exposure increased ROS levels in Sertoli cells. ROS-mediated imbalance of mTORC1 and mTORC2 (increased mTORC1 and decreased mTORC2 activity) altered cytoskeleton organization in the testis, due to truncation of actin filaments, leading to F-actin disorganization and decreased expression of junctional proteins in testis. This led to dysfunction of BTB and spermatogenesis. RNA seq analysis of g…	BTB/ROS/TORC
	10	10.1016/j.jhazmat.2020.124644	MP	PE with phthalate esters (PAEs) EDC	0.4 - 5 µm (mix)	30 days from 7 weeks of age	Virgin MPs and PAE-contaminated MPs (100 mg/kg bw). 0.2 g/L MPs and 5 μg/L DEHP; 0.2 g/L MPs and 50 μg/L DEHP; 0.2 g/L MPs and 5 μg/L PAE mixture; 0.2 g/L MPs and 50 μg/L PAE mixture (DEHP, DBP, DEP, DMP mixed in equimolar proportion)	Mus musculus	mouse	male	PAE accumulated in gut (primary accumulation site), liver, testis (with few NPs entering the Sertoli cells). MP increased the accumulation of PAE in the liver and gut but not in the testis upon combined exposure. PAE-contaminated MPs induced enhanced reproductive toxicities with greater alterations in sperm physiology and spermatogenesis, than PAE or MP/NP alone. Coexposure of MP+PAE decreased sp…	Transcriptome analysis on testes showed increased oxidative stress after combined exposure to MP+PAE. Virgin MPs induced higher levels of SOD and MDA than the control animals showed. Combination of MPs with PAE of MP increased ACP and LDH levels and decreased SDH levels observed upon PAE treatment, indicating disturbed spermatogenesis. The levels of superoxide dismutase (SOD) and malonaldehyde (M…	hormones/xenobiotic/cytochromes
	11	10.1016/j.jhazmat.2020.124028	MP	PS	5 µm	35 days	100 µg/L, 1000 µg/L, and 10 mg/L ( average daily PS-MPS exposure dose of each mouse was 0.6 – 0.7 μg/day, 6 – 7 μg/day, and 60 – 70 μg/day)	Mus musculus	mouse (ICR)	male	MPs caused abnormal testicular spermatogenesis inducing inflammation. MP exposure reduced the number of viable epididymis sperm and increased the rate of sperm deformity, induced testis atrophy, shedding, and increased apoptosis of sperm cells. MP exposed cells showed disorderly arranged spermatid cells in the testicular seminiferous tubules and reduced number of spermatids. Cells showed pyknosis…	MP exposure increased the expression of the pro-inflammatory molecule NF-κB, inflammatory factors IL-1β and IL-6, and decreased the anti-inflammatory molecules Nrf2/HO-1. Exposure to MPs, decreased the expression of the anti-apoptotic protein Bcl2 and increased the expression of the pro-apoptotic protein Bax.	stressors/inflammation
	12	10.1016/j.jhazmat.2020.123430	MP	PS	0.5 μm, 4 μm, 10 μm	24 h; 28 days	100 μL PS-MPs (10 mg/mL) by oral gavage once a day.	Mus musculus	mouse (BALB/C)	male	MPs accumulated in the testis of mice. In vitro, MPs entered PS-MPs into testicular cells in vitro, GC-1 cells, isolated Leydig cells and Sertoli cells. MP exposure led to destruction of blood-testis barrier (BTB). Upon MP exposure spermatogenic cells abscised and arranged disorderly, and multinucleated gonocytes occurred in the seminiferous tubule. PS-MPs induced testicular inflammation and the …	Serum testosterone levels declined after exposure to MPs. Expression levels of TNF-a, IL-6, MCP-1, CXCL10 increased.	stressors/inflammation
	13	10.1016/j.jhazmat.2021.127629	MP	PS (Green fluorescent labelled and non-fluorescent)	0.79 µm	35 days (from 6 weeks of age, pathogen free mouse)	30 mg/kg body	Mus musculus	mouse (CD-1)	female	PS-MPs could accumulate in heart, liver, spleen, lung, kidney, brain, large intestine, small intestine, uterus, ovary and blood of exposed mice. Female reproductive toxicity: PS-MPs exposure decreased the number of antral follicles, the first polar body extrusion rate and the survival rate of superovulated oocytes. No significant changes in body weights and consumption of food and water.	MP exposure induced ovarian inﬂammation, but did not induce apoptosis. MPs increased IL-6 and decreased malondialdehyde (MDA) levels in ovaries. MP exposure increased ROS content of oocytes, and reduced the level of GSH, while upregulating the mitochondrial membrane potential, indicating impaired mitochondria function. ER calcium levels decreased in oocytes.	oxidative stress/mitochondria dysfunction/inflammation
	14	10.1016/j.ecoenv.2019.110133	MP	PS	5 - 5.9 μm	oral gavage daily for 42 days	0.1mg/day/mouse and 1 mg/day/mouse	Mus musculus (Balb/C)	Mouse	adult male	MP exposure decreased sperm motility, number of sperms and increased sperm motility. ERK inhibitor treatment reversed sperm damage.	MP exposure increased ROS levels, which was blocked by treatment with ROS scavenger. MP exposure decreased LDH, SDH, testosterone levels and increased cytokine expression (IL-β, IL-6, TNF-⍺) and p38/MAPK signaling pathway. ERK inhibitor treatment reversed testosterone decrease	oxidative stress/MAPK
	15	10.1016/j.toxlet.2020.01.008	MP	PE	16.9 μm	90 days gavage	0.125, 0.5, 2 mg/day/mouse	Mus musculus (ICR)	mouse	adult male and female	MP cumulated in in stomach. MP caused altered sex ratio, lower body weight in males and in pups, and decreased number of pups.	MP increased IgA level. Mast cell membrane had granule migration, indicating inflammation	inflammatory stress
	16	10.1016/j.envpol.2020.114158	MP	PS	38.92 nm	5 weeks	1,3,6 and 10 mg/kg/day	male rat	Rat	adult males	MP exposure decreased sperm viability	MP caused decreased LH and FSH expression but increased GnRH expression. MP decreased testosterone levels. Mast cell membrane had granule migration, indicating inflammation.	hormones
	17	10.1177/15593258211019882	MP	PS	10 µm	60 days	2, 20, 200, and 2000 μg/L	Rattus norvegicus	Sprague Dawley Rats	Sexually mature male	Upon MP exposure decrease in the number of spermatocytes and spermatids in are observed in the testis. At higher MP doses reduced sperm count and viability and reduced sperm motility was detected. MPs caused a decrease in area and diameter of seminiferous tubules and epithelial height, and decrease in the area of interstitium.	MP exposure decreased the activity of CAT, SOD and peroxidase at higher concentrations of MPs, associated with elevated level of lipid peroxidation and ROS content. Expression of steroidogenic enzymes are decreased; the plasma levels of FSH, LH were decreased, testosterone levels in plasma and testis were reduced. Expression of Bax and caspase-3 were upregulated, Bcl-2 expression was downregulate…	ROS/hormones
	18	10.1007/s11356-021-13911-9	MP	PS	0.5 μm	90 days	0.015 mg/day, 0.15 mg/day, and 1.5 mg/day,	Rattus norvegicus	Wistar rats	male	MPs led to decreased expression of BTB-related protein. Abnormal sperm formation is observed upon MP exposure, along with decreased sperm concentration and motility. The seminiferous tubules in testes showed pathological changes, including depletion and shedding of spermatogenic cells, intraepithelial vacuolization, and decreasing diameter of seminiferous tubules with disappearing lumen.	MP exposure led to upregulation of MDA levels , downregulation of CAT, GSH-PS, and SOD levels. The expression of Bax increased, Bcl-2 decreased, leading to increased apoptosis in testis. Upon MP exposure p38 phosphorylation was increased and nuclear factor erythroid-2 related factor 2 (Nrf2) protein level decreased. MP decreased the expressions of BTB-related proteins (Occluding, Claudin-11, N-Ca…	ROS/MAPK-38/inflammation/BTB
	19	10.1016/j.ecoenv.2021.112012	MP	PS	0.5 µm	90 days	0.015 mg/kg/d, 0.15 mg/kg/d, and 1.5 mg/kg/d	Rattus norvegicus	Wistar rats (6 weeks old)	female	histopathological changes: in the 0.15 mg/kg/d and 1.5 mg/kg/d groups, the thickness of the granulosa layer of some secondary follicles was thinner compared to that of the control group; number of growing follicles decreased in the 0.15 mg/kg/d and 1.5 mg/kg/d groups	The number of growing follicles was decreased in females upon MP exposure. AMH level is an ovarian reserve marker as antral follicle count had been shown to correlate with the level of AMH in fertile women.	ROS/apoptosis
	20	10.1016/j.tox.2020.152665	MP	PS	0.5 μm	90 days starting from 7 weeks-old stage	0.015, 0.15 and 1.5 mg/d for rats in vivo; in vitro, granulosa cells (GCs) were separated from rat ovary and treated with 0, 1, 5, 25 μg/mL PS-MPs	Rattus norvegicus	Wistar rats	female	MPs induced ovarian fibrosis. MPs decreased the volume of the growing follicle.	MPs decreased the level of anti-Müllerian hormone (AMH), induced oxidative stress (ROS levels), and apoptosis of granulosa cell (GCs). MP exposure increased the expression levels of Wnt/β-Catenin signaling pathway proteins (Wnt, β-catenin, p-β-catenin) and the main fibrosis markers (transforming growth factor-β (TGF-β), fibronectin, α-smooth muscle actin (α-SMA). MP exposure led to increased MDA …	ROS/apoptosis/ Wnt/β-Catenin signaling pathway
	21	10.1016/j.chemosphere.2021.131289	MP	polyethylene terephthalate microplastics (PET)	2 μm	6 days for egg laying; 20 days for other assays	1 g/L, 10 g/Lor 20 g/L	Drosophila melanogaster	fruit fly	male and female	Reproduction rate wasdecreased in females upon MP exposure. The amount of oviposition (the number of eggs laid) in females decreased. MP exposure decreased starvation increased in both males and females. MPs caused no change in feeding behaviour	MPs decreased triglyceride and glucose content in male flies.	energy
	22	10.1016/j.envpol.2021.118455	MP	PS with amino groups on the surface	0.1 μm	Number of eggs: 24 h after copulation; Body weight of F1 generation from embryo to 5 days after emergence; RNA expression: embryo tol day 10 after emergence; electrophysiology: embryo to 3rd instar larvae; electroretinogram, light exposure experiments: embryos to 10th day after emergence; learning and memory: 14 days after emergence	50 μg/L	Drosophila Melanogaster	Fruit fly	male and female	MPs lowered the rate of embryo-laying, but the development and growth of F1 offspring did not change.	MP exposure led to differential gene expression of ligand-receptor interaction, endocytosis, phototransduction, and Toll/Imd signaling pathway components. MPs decreased the frequency of spontaneous junction currents of synapse and altered receptor potential amplitude of the retina. MPs did not affect learning/memory and nociception traits.	Toll
